# Supplementary material for: Micronucleus quantification from whole-slide haematology images using AI serves as a translatable pharmacodynamic biomarker for DNA damage response inhibitors
Source: Sci Rep. 2026 Feb 28;16:11437. doi: 10.1038/s41598-026-41458-7 (PMC13057031; doi:10.1038/s41598-026-41458-7)
Supplement: Supplementary file 10 — Supplementary Information 10. [file 41598_2026_41458_MOESM10_ESM.xlsx]

## Sheet: Sheet1
	Supplementary Table S1
	MDA-MB-436 in vitro cell culture conditions
	Parameter	Details
	Cell line	MDA-MB-436 (ATCC)
	Culture Medium	RPMI-1640 (Gibco)
	Serum supplement	10% FCS (Gibco)
	Media supplements	1% L-Glutamine (Gibco)
	Culture conditions	37°C, 5% CO2
