# Supplementary material for: Micronucleus quantification from whole-slide haematology images using AI serves as a translatable pharmacodynamic biomarker for DNA damage response inhibitors
Source: Sci Rep. 2026 Feb 28;16:11437. doi: 10.1038/s41598-026-41458-7 (PMC13057031; doi:10.1038/s41598-026-41458-7)
Supplement: Supplementary file 11 — Supplementary Information 11. [file 41598_2026_41458_MOESM11_ESM.xlsx]

## Sheet: Raw tumour volumes 
Model - MDA-MB-436
Group 1 - Vehicle
	Mouse - 18			Mouse - 30			Mouse - 37			Mouse - 41			Mouse - 47			Mouse - 58			Mouse - 66			Mouse - 85
Days of treatment	Tumour volume (cm3)	Length (mm)	Width (mm)	Tumour volume (cm3)	Length (mm)	Width (mm)	Tumour volume (cm3)	Length (mm)	Width (mm)	Tumour volume (cm3)	Length (mm)	Width (mm)	Tumour volume (cm3)	Length (mm)	Width (mm)	Tumour volume (cm3)	Length (mm)	Width (mm)	Tumour volume (cm3)	Length (mm)	Width (mm)	Tumour volume (cm3)	Length (mm)	Width (mm)
0	0.309	11.4	7.2	0.288	8.8	7.9	0.251	8.1	7.7	0.28	8.8	7.8	0.187	7	7.3	0.244	10.4	6.7	0.239	9.6	6.9	0.214	8.6	6.9
3	0.295	10.3	7.4	0.295	8.8	8	0.197	8.4	6.7	0.306	9.1	8	0.181	7.7	6.7	0.175	9.3	6	0.202	9.7	6.3	0.255	8.2	7.7
7	0.48	10.6	9.3	0.312	9.3	8	0.275	9.1	7.6	0.549	10.7	9.9	0.313	8.9	8.2	0.28	10.9	7	0.304	9.8	7.7	0.357	10.4	8.1
10	0.471	11.1	9	0.377	9.1	8.9	0.302	8.8	8.1	0.555	11.5	9.6	0.278	8.1	8.1	0.363	12	7.6	0.276	9.9	7.3	0.371	10.8	8.1
14	0.512	10.4	9.7	0.412	9.5	9.1	0.424	11.2	8.5	0.543	12.8	9	0.345	8.9	8.6	0.392	12.3	7.8	0.327	10.8	7.6	0.536	12.1	9.2
17	0.759	12.9	10.6	0.435	9.4	9.4	0.519	12.8	8.8	0.82	14.2	10.5	0.365	8.8	9	0.462	12.8	8.3	0.415	11.5	8.3	0.664	13.2	9.8
21	0.896	13.4	11.3	0.41	10.6	8.6	0.833	15	10.3	1.89	17.9	14.2	0.491	10.4	9.5	0.671	14.2	9.5	0.55	12.4	9.2	1.101	14.6	12
24	0.787	13.9	10.4	0.589	12.2	9.6	1.211	16.9	11.7				0.544	10.6	9.9	0.556	13.1	9	0.5	11.8	9	1.239	15.9	12.2
28	1.287	16.1	12.4	1.015	13.9	11.8							0.66	10.8	10.8	0.845	15	10.4	0.645	13.1	9.7
31	1.563	16.6	13.4	0.984	14.2	11.5							0.74	11.5	11.1	0.8	14.8	10.2	0.886	13.3	11.3
35				1.158	14.7	12.3							0.777	11.8	11.2	0.958	15.3	11	0.829	14.5	10.5
38				1.208	15.1	12.4							0.785	12.4	11	0.835	15.6	10.1	0.877	15.3	10.5
42				1.317	16.1	12.5							1.188	15	12.3	1.062	15.6	11.4
45				2.164	17.2	15.5										1.347	17	12.3
49																1.911	18.1	14.2
Group 2 - Olaparib 100mg/kg
	Mouse - 11			Mouse -86			Mouse - 99			Mouse 111
Days of treatment	Tumour volume (cm3)	Length (mm)	Width (mm)	Tumour volume (cm3)	Length (mm)	Width (mm)	Tumour volume (cm3)	Length (mm)	Width (mm)	Tumour volume (cm3)	Length (mm)	Width (mm)
0	0.239	10.8	6.5	0.328	9.8	8	0.292	8	8.7	0.181	8.2	6.5
3	0.206	9.3	6.5	0.278	8.1	8.1	0.264	9.2	7.4	0.268	8	8
7	0.208	10	6.3	0.22	9.1	6.8	0.195	8.3	6.7	0.203	8.9	6.6
10	0.131	7.7	5.7	0.161	6.5	7.3	0.123	7.5	5.6	0.142	7.3	6.1
14	0.068	7	4.3	0.082	5.6	5.3	0.06	5.7	4.5	0.113	6.2	5.9
17	0.049	5.9	4	0.053	4.8	4.6	0.052	4.7	4.6	0.062	5.1	4.8
21	0.024	5	3	0.044	5.2	4	0.03	4	3.8	0.047	5.3	4.1
24	0.019	4	3	0.022	3.5	3.5	0.022	3.5	3.5	0.028	4.1	3.6
28	0.014	3	3	0.023	4.2	3.3	0.03	4	3.8	0.058	5.6	4.5
31	0.014	3	3	0.039	4.8	3.9	0.035	4.7	3.8	0.043	5.3	4
35	0.014	3	3	0.014	3	3	0.014	3	3	0.048	5.5	4.1
38	0.014	3	3	0.014	3	3	0.014	3	3	0.044	5.1	4.1
42	0.014	3	3	0.014	3	3	0.014	3	3	0.016	3.3	3
45	0.014	3	3	0.014	3	3	0.014	3	3	0.028	4.3	3.5
49	0.014	3	3	0.014	3	3	0.014	3	3	0.032	4.2	3.8
51	0.014	3	3	0.014	3	3	0.014	3	3	0.031	4.1	3.8
Group 3 - Olaparib 25mg/kg
	Mouse - 45			Mouse -56			Mouse - 100
Days of treatment	Tumour volume (cm3)	Length (mm)	Width (mm)	Tumour volume (cm3)	Length (mm)	Width (mm)	Tumour volume (cm3)	Length (mm)	Width (mm)
0	0.232	8.1	7.4	0.307	9.9	7.7	0.248	7.7	8
3	0.232	8.8	7.1	0.379	11.3	8	0.329	8.7	8.5
7	0.206	7.8	7.1	0.309	10.5	7.5	0.255	7.8	8
10	0.204	7.3	7.3	0.412	10.9	8.5	0.258	7.8	8.1
14	0.264	8.5	7.7	0.269	10.5	7	0.267	8.6	7.7
17	0.221	7.4	7.7	0.373	11.4	7.9	0.308	9.2	8
21	0.258	7.9	7.9	0.391	11.1	8.2	0.377	9.3	8.8
24	0.261	8	7.9	0.452	11.4	8.7	0.305	9.1	8
28	0.336	9.3	8.3	0.522	11.7	9.2	0.401	9.2	9.1
31	0.42	10	9.2	0.623	11.7	10.1	0.45	9.8	9.4
35	0.386	9	9	0.594	11.5	9.9	0.501	10.4	9.6
38	0.504	10.3	9.7	0.572	11	10	0.487	10.4	9.5
42	0.483	9.8	9.7	0.571	11.6	9.7	0.565	10.8	10
45	0.453	9.8	9.4	0.525	12.1	9.1	0.677	11.5	10.6
49	0.482	10.2	9.5	0.707	13.5	10	0.845	11.6	12
51	0.518	9.8	10.3	0.88	13.4	11.2	0.974	12.3	12.3
Group 4 - AZD5305 0.02mg/kg
	Mouse - 6			Mouse -38			Mouse - 39			Mouse - 59			Mouse -71			Mouse - 92
Days of treatment	Tumour volume (cm3)	Length (mm)	Width (mm)	Tumour volume (cm3)	Length (mm)	Width (mm)	Tumour volume (cm3)	Length (mm)	Width (mm)	Tumour volume (cm3)	Length (mm)	Width (mm)	Tumour volume (cm3)	Length (mm)	Width (mm)	Tumour volume (cm3)	Length (mm)	Width (mm)
0	0.295	10	7.5	0.248	8.2	7.6	0.349	10.4	8	0.197	9.5	6.3	0.228	8.4	7.2	0.28	9.5	7.5
3	0.293	10.5	7.3	0.429	11.9	8.3	0.649	12.4	10	0.249	10.6	6.7	0.298	8.9	8	0.295	9.5	7.7
7	0.29	10.4	7.3	0.394	11.2	8.2	0.619	13.1	9.5	0.269	10.5	7.9	0.301	9.7	7.7	0.266	8.8	7.6
10	0.378	11	8.1	0.339	11.2	7.6	0.728	10.9	11.7				0.373	9.4	8.7	0.324	9.2	8.2
14	0.515	12.7	8.8	0.327	11.4	7.4	0.685	12.1	10.4	0.257	10.6	6.8	0.405	10.7	8.5	0.364	9.4	8.6
17	0.462	12.5	8.4	0.315	11.3	7.3	0.716	12.4	10.5	0.247	10.5	6.7	0.385	11.2	8.1	0.329	8.5	8.7
21	0.657	12.8	9.9	0.339	11.2	7.6	0.698	12.1	10.5	0.267	10.1	7.1	0.378	10	8.5	0.281	8.6	7.9
24	0.774	14.2	10.2	0.321	11.5	7.3	0.667	12	10.3	0.293	10.5	7.3	0.384	10.4	8.4	0.323	9.4	8.1
28				0.42	12.1	8.1	0.832	13.2	11	0.458	11.3	8.8	0.491	11	9.3	0.367	10.1	8.3
31				0.446	11.1	8.8	0.771	13	10.6	0.465	11.2	8.9	0.619	11.7	10.1	0.449	10.9	8.9
35				0.475	12.9	8.4	0.891	13	11.5	0.437	11.2	8.6	0.676	12.2	10.3	0.347	9.3	8.4
38				0.524	12.8	8.8	0.847	14.1	10.7	0.593	13.2	9.3	0.605	11.7	9.9	0.481	10.9	9.2
42				0.62	13.4	9.4	0.997	14.4	11.5	0.551	13	9	0.718	12.2	10.6	0.613	11.7	10
45				0.898	14.7	10.8	0.999	13.7	11.8	0.735	11.4	11.1	0.864	13.4	11.1
49				0.705	14.6	9.6	1.511	15.6	13.6	0.581	11.8	9.7	1.192	13.9	12.8
51				0.793	14	10.4				0.691	13.6	10	1.178	14.4	12.5
Group 5 - AZD5305 1mg/kg
	Mouse 2			Mouse 79			Mouse 87			Mouse 103			Mouse 114			Mouse 119
Days of treatment	Tumour volume (cm3)	Length (mm)	Width (mm)	Tumour volume (cm3)	Length (mm)	Width (mm)	Tumour volume (cm3)	Length (mm)	Width (mm)	Tumour volume (cm3)	Length (mm)	Width (mm)	Tumour volume (cm3)	Length (mm)	Width (mm)	Tumour volume (cm3)	Length (mm)	Width (mm)
0	0.222	8.9	6.9	0.315	9.4	8	0.184	8.3	6.5	0.282	11	7	0.302	10	7.6	0.266	11.3	6.7
3	0.228	9.7	6.7	0.308	9.2	8	0.236	9.2	7	0.299	11	7.2	0.468	9.6	9.7	0.28	11.9	6.7
7	0.205	9	6.6	0.438	9.1	10.1	0.172	8	6.4	0.251	9.5	7.1	0.292	9.9	7.5	0.251	11	6.6
10	0.191	7.9	6.8	0.344	9.3	8.4	0.084	6.2	5.1	0.169	8.4	6.2	0.347	9.4	8.4	0.197	10.8	5.9
14	0.106	7.2	5.3	0.273	8.8	7.7	0.046	4.8	4.3	0.136	7	6.1	0.201	7.1	7.6	0.125	8.5	5.3
17	0.071	6.4	4.6	0.157	6.9	6.6	0.036	4.7	3.8	0.08	6.1	5	0.111	5.8	6.3	0.084	6.7	4.9
21	0.044	5.2	4	0.162	7.1	6.6	0.034	4.1	4	0.067	5.3	4.9	0.071	5.4	5	0.075	6.8	4.6
24	0.02	4.3	3	0.054	5.3	4.4	0.028	4.3	3.5	0.047	4.6	4.4	0.041	5.2	3.9	0.035	4.6	3.8
28	0.053	5.7	4.2	0.083	5.6	5.3	0.014	3	3	0.06	5.15	4.72	0.048	5.38	4.11
31	0.056	5.3	4.5	0.119	6.2	6.1	0.014	3	3	0.088	5.73	5.43	0.055	5.44	4.39
35	0.061	5.5	4.6	0.064	5.4	4.7	0.014	3	3	0.035	4.51	3.87	0.061	5.82	4.49
38	0.032	4.2	3.9	0.051	4.6	4.7	0.014	3	3	0.063	4.5	5	0.06	5.87	4.42
42	0.022	3.5	3.5	0.022	3.5	3.5	0.014	3	3	0.034	4	4	0.05	4.5	4.7
45	0.014	3	3	0.022	3.5	3.5	0.014	3	3	0.034	4	4	0.051	4.4	5
49	0.014	3	3	0.022	3.5	3.5	0.014	3	3	0.014	3	3	0.064	5.3	4.8
51	0.014	3	3	0.014	3	3	0.014	3	3	0.014	3	3	0.072	5	5.5

## Sheet: Body weights (g)
		Animal body weight (g)										Animal body weight (g)							Animal body weight (g)					Animal body weight (g)							Animal body weight (g)
		Group 1 - Vehicle										Group 2 - Olaparib 100mg/kg							Group 3 - Olaparib 25mg/kg					Group 4 - AZD5305 0.02mg/kg							Group 5 - AZD5305 1mg/kg
	Days post start of treatment	Mouse - 18	Mouse - 30	Mouse - 37	Mouse - 41	Mouse - 47	Mouse - 58	Mouse - 66	Mouse - 85			Mouse - 11	Mouse -86	Mouse - 99	Mouse 111				Mouse - 45	Mouse -56	Mouse - 100			Mouse - 6	Mouse -38	Mouse - 39	Mouse - 59	Mouse -71	Mouse - 92		Mouse 2	Mouse 79	Mouse 87	Mouse 103	Mouse 114	Mouse 119
	0	21.7	27.7	22.8	21.5	20.9	20.1	24.1	22.4			24.9	23.9	25.7	24.2				20.8	24.3	25.6			23	20.1	20.2	22.8	27.7	20.6		24.9	23	24	22.9	22.9	20.3
	1	22	27.4	22.7	21.7	20.4	20.5	23.9	22.3			24.1	23.8	25.4	24.2				20.7	24	25.1			23.8	19.6	20	21.9	27.5	21.1		24.8	23.3	23.9	22.9	22.8	20.3
	2	21.5	26.6	22	21.9	20.2	20.6	23.4	22.5			24	22.9	25	23.7				20.1	24	24.8			23.5	19.8	19.8	22.6	26.6	21.2		24.6	23.2	24.1	23	22.9	20.1
	3	21.9	26.3	21.4	21.8	19.7	20	23.3	22.3			23.3	22	24.5	23.5				19.8	23.7	24.1			24.1	20.3	19.9	22.6	26	21.4		25	23.6	24.1	23	22.7	20.5
	4	21.3	26.6	21	21.4	20.1	20.2	23.1	21.9			23.1	21.9	24.6	23.8				20.3	23.2	24.1			23.5	19.6	19.8	22.5	25.3	21.1		24.8	23	23.7	22.9	23.1	20.7
	5	20.4	26.2	21.1	21.5	20.3	20.3	23.2	21.9			22.3	21.7	24	23.8				20.2	23	23.7			23.8	19.6	19.6	22.4	25.2	21.4		25.4	22.8	23.9	23.2	22.8	20.3
	6	20.3	26.2	21.1	21.5	20.2	20.2	22.9	22			23.2	21.5	23.6	24				20.4	23	23.7			23.7	19.6	19.7	22.2	25.2	21.4		25.1	23.4	23.4	22.7	22.7	20.4
	7	20.4	25.8	21	21.7	20.4	20.1	23	21.7			23.2	22.4	23.3	24				20.7	23	23.8			24.2	19.6	20	22.7	25.4	21.1		25	23.3	24	23	23.3	20.6
	8	20.6	25.7	20.9	21.3	20.6	19.7	23.1	21.6			23.8	23	23.8	23.9				20.8	23.5	23.4			23.7	20.1	19.9	22.8	25.9	21.5		23.9	23.4	24.1	23.1	23.8	20.8
	9	20.5	25.5	21.3	21.3	20.7	20.2	22.9	21.5			24.2	23.2	24.1	24.6				20.5	23.5	23.5			23.9	20.2	20.1	22.9	25.4	21.7		23.7	23.5	23.4	22.9	23.9	21.2
	10	20.2	25.3	21.5	21.6	20.9	19.7	22.5	21.5			23.9	23.7	24.4	24.7				21.1	23.2	23.2			23.7	20	20.5	23	25.9	21.9		23.2	24.1	23.7	23.4	23.9	21.2
	11	19.6	25.2	21.5	21.4	20.8	19.7	22.8	21.5			23.6	23.4	24.7	24.6				21.6	22.7	23.1			23.6	20	20.2	22.4	25.7	21.7		22.8	23.3	23.8	22.8	23.9	20.6
	12	19.9	25.6	21.4	21.5	20.4	19.9	22.8	21.1			23.6	24	25	24.2				21.6	23.3	23.2			23.9	20	20.7	22.8	25.8	21.6		23.1	23.7	23.7	23.4	23.5	20.9
	13	20.4	25.2	21.1	21.6	20.2	19.5	22.5	21.1			23.7	24	24.9	23.8				21.2	23.4	23			23.8	19.8	20.9	22.7	26	21.6		22.7	23.1	23.9	23.2	23.8	20.9
	14	20	24.7	21.4	21.4	21.1	20.2	22.6	21.2			23.5	23.5	24.6	23.8				21.1	23.1	22.9			23.1	19.9	20.6	22.5	25.8	21.5		22.9	23.3	23.6	23.1	23.8	21
	15	20.1	24.5	20.9	20.8	20.3	20	22.8	21.5			23.2	23.1	24.4	24				20.8	23.9	23.1			23	19.7	20.3	22.4	26.1	21.7		22.9	23.1	23.6	23.3	23.9	21
	16	20.3	24.1	21.1	21.2	20.4	20	22.9	21			23	21.9	25.2	23.7				20.7	23.8	22.8			23.4	19.4	20.4	22.5	25.9	21.4		22.5	23.4	23.5	23.7	23.6	21.2
	17	20.6	24.2	21.2	21.3	20.3	19.5	23.1	20.7			22.9	22.9	24.8	24.2				20.8	24	22.9			24.2	19.7	20.9	22.5	26.8	21.4		22.7	23.8	23.5	23	24	21.4
	18	20.3	24.8	21.4	22	20.9	19.5	23.4	21.1			22.9	24.1	24.4	23.3				21	23.4	23.2			23.8	19.9	20.9	22	26.6	21.8		22.4	23.6	23.8	23	23.8	21.2
	19	20.2	24.5	21.8	21.9	20.8	18.8	23	20.6			22.7	23.3	24.5	23.5				21.1	23.5	23.2			24.1	19.6	20.6	21.7	26.1	21.8		22.3	23.2	23.4	22.9	23.9	21.5
	20	21.1	24.7	21.6	22.1	20.8	18.8	23.3	20.8			22.2	23.3	24.8	23.6				20.8	22.7	23.4			24.2	19.4	20.4	21.9	26.9	21.5		22.4	23.3	23.3	22.8	23.7	21.2
	21	20.5	24.6	21.6	22.1	20.9	19.5	23.2	20.9			23	23.2	24.3	23.3				20.5	23.1	23.2			24.9	19.7	20.9	21.7	26.8	21.3		22.8	23.6	23.5	22.9	23.5	21.4
	22	20.6	24	21.6	22.1	20.4	19.5	22.8	20.9			22.4	22.5	23.8	23.2				20.4	23.1	23			24.7	19.6	21.3	21.6	25.9	21.1		23.1	23.8	23.8	22.7	23.6	21.2
	23		24.7		22.6							22.8									23.2
	24	21.4	24.4	22.6		21.2	20.3	23.5	21.4			22.9	22.9	24.6	23.7				21.1	23.6	23.6			24.8	19.9	21	22.1	25.8	21.8		23.4	23.6	23.8	22.7	23.8	21.7
	25		24.1	22.5					21.8			22.6
	26		24.4									22.8
	27		24.5	23					22.1			22.8
	28	21.3	24.2			21.4	20.7	23.8				23.5	23.6	25.1	23.1				21.5	23.6	24.5			24.7	20.3	21.7	21.8	25.5	22		24.2	24.2	24.6	23.5	23.6
	29		24.1
	30		24.1
	31	21.5	24.2			21.3	20.8	24.4				23.4	23.6	25.6	23.3				21.1	23.8	25.2				20.2	21.9	22.3	25.6	21.7		24.4	24.6	25.1	23.4	23.9
	32	21.8	24.3
	33		24.4
	34		24.8
	35		25.1			21.7	20.8	24.5				23.8	24.5	26.2	23.7				21.2	24	26				21	22.6	22.9	25.6	21.3		24.2	25.8	24.5	24.3	24.4
	36		25
	37		25
	38		25.2			22.3	21.3	25.4				24	23.9	26.2	23.7				21	23.6	26				20.8	22.3	22.4	25.6	20.8		24.8	24.5	24.5	24.4	23.4
	39		25.3
	40		25.1
	41		25.4
	42		25.1			22.7	22.6					25.1	24.7	27.1	24.7				22	24.6	26.9				21.1	22.2	22.5	26.5	20.2		24.8	24.2	25.6	24.1	23.4
	43		25
	44		24.7
	45		25				22.7					24.6	25.1	27.2	25.2				22.4	24.8	27.6				21.2	22.9	23.1	26.6			25.3	24.6	26.2	24.4	23.3
	49						22.3					24.8	23.5	26.3	24.2				22.5	24.7	27.3				20.4	22.3	23.3	26.1			26.6	24.3	25.4	23.9	22.9
	51											25.4	23.6	26.6	23.9				22.7	24.7	27.1				20.3		23.3	25.9			26.5	24.3	25.4	24.3	23.5

## Sheet: Relative tumour volumes
		Group 1 - Vehicle (raw)									Group 1 - Vehicle (RTV)										Group 1 - Vehicle (RTV geomean+SE)
	Day	Mouse - 18	Mouse - 30	Mouse - 37	Mouse - 41	Mouse - 47	Mouse - 58	Mouse - 66	Mouse - 85		Mouse - 18	Mouse - 30	Mouse - 37	Mouse - 41	Mouse - 47	Mouse - 58	Mouse - 66	Mouse - 85			Geomean	upper	lower
	0	0.309	0.288	0.251	0.28	0.187	0.244	0.239	0.214		1	1	1	1	1	1	1	1			1	0	0
	3	0.295	0.295	0.197	0.306	0.181	0.175	0.202	0.255		0.954693	1.02431	0.784861	1.09286	0.967914	0.717213	0.845188	1.19159			0.935463	0.058236	0.054823
	7	0.48	0.312	0.275	0.549	0.313	0.28	0.304	0.357		1.5534	1.08333	1.09562	1.96071	1.6738	1.14754	1.27197	1.66822			1.39972	0.117101	0.108061
	10	0.471	0.377	0.302	0.555	0.278	0.363	0.276	0.371		1.52427	1.30903	1.20319	1.98214	1.48663	1.4877	1.15481	1.73364			1.46372	0.0968344	0.0908258
	14	0.512	0.412	0.424	0.543	0.345	0.392	0.327	0.536		1.65696	1.43056	1.68924	1.93929	1.84492	1.60656	1.3682	2.50467			1.7263	0.120058	0.112251
	17	0.759	0.435	0.519	0.82	0.365	0.462	0.415	0.664		2.45631	1.51042	2.06773	2.92857	1.95187	1.89344	1.7364	3.1028			2.14452	0.199971	0.182915
	21	0.896	0.41	0.833	1.89	0.491	0.671	0.55	1.101		2.89968	1.42361	3.31873	6.75	2.62567	2.75	2.30126	5.14486			3.07072	0.566807	0.478486
	24	0.787	0.589	1.211		0.544	0.556	0.5	1.239		2.54693	2.04514	4.8247		2.90909	2.27869	2.09205	5.78972			2.96569	0.504671	0.43128
	28	1.287	1.015			0.66	0.845	0.645			4.16505	3.52431			3.52941	3.46311	2.69874				3.44354	0.248043	0.231377
	31	1.563	0.984			0.74	0.8	0.886			5.05825	3.41667			3.95722	3.27869	3.70711				3.83659	0.30453	0.282135
	35		1.158			0.777	0.958	0.829				4.02083			4.15508	3.92623	3.46862				3.8838	0.156216	0.150176
	38		1.208			0.785	0.835	0.877				4.19444			4.19786	3.42213	3.66946				3.85612	0.201062	0.191098
	42		1.317			1.188	1.062					4.57292			6.35294	4.35246					5.0192	0.63249	0.561707
	45		2.164				1.347					7.51389				5.52049					6.44052	1.07336	0.920033
	49						1.911									7.83197					7.83197
		Group 2 - Olaparib 100mg/kg (raw)									Group 2 - Olaparib 100mg/kg (RTV)										Group 2 - Olaparib 100mg/kg (RTV geomean +SE)
	Day	Mouse - 11	Mouse -86	Mouse - 99	Mouse 111						Mouse - 11	Mouse -86	Mouse - 99	Mouse 111							Geomean	upper	lower
	0	0.239	0.328	0.292	0.181						1	1	1	1							1	0	0
	3	0.206	0.278	0.264	0.268						0.861925	0.847561	0.90411	1.48066							0.994442	0.141904	0.124183
	7	0.208	0.22	0.195	0.203						0.870293	0.670732	0.667808	1.12155							0.81315	0.107145	0.0946711
	10	0.131	0.161	0.123	0.142						0.548117	0.490854	0.421233	0.78453							0.546059	0.0772403	0.0676685
	14	0.068	0.082	0.06	0.113						0.284519	0.25	0.205479	0.624309							0.309069	0.0852996	0.0668498
	17	0.049	0.053	0.052	0.062						0.205021	0.161585	0.178082	0.342541							0.212023	0.0385863	0.0326451
	21	0.024	0.044	0.03	0.047						0.100418	0.134146	0.10274	0.259669							0.137685	0.0341314	0.0273512
	24	0.019	0.022	0.022	0.028						0.0794979	0.0670732	0.0753425	0.154696							0.0887883	0.0184112	0.0152491
	28	0.014	0.023	0.03	0.058						0.0585774	0.070122	0.10274	0.320442							0.107837	0.0500812	0.0341987
	31	0.014	0.039	0.035	0.043						0.0585774	0.118902	0.119863	0.237569							0.118672	0.0392633	0.0295023
	35	0.014	0.014	0.014	0.048						0.0585774	0.0426829	0.0479452	0.265193							0.0750884	0.0398405	0.0260296
	38	0.014	0.014	0.014	0.044						0.0585774	0.0426829	0.0479452	0.243094							0.0734727	0.0365933	0.0244272
	42	0.014	0.014	0.014	0.016						0.0585774	0.0426829	0.0479452	0.0883978							0.0570549	0.009894	0.00843182
	45	0.014	0.014	0.014	0.028						0.0585774	0.0426829	0.0479452	0.154696							0.0656224	0.0223607	0.0166778
	49	0.014	0.014	0.014	0.032						0.0585774	0.0426829	0.0479452	0.176796							0.0678501	0.0261369	0.0188685
	51	0.014	0.014	0.014	0.031						0.0585774	0.0426829	0.0479452	0.171271							0.0673137	0.0252084	0.0183402
		Group 3 - Olaparib 25mg/kg (raw)									Group 3 - Olaparib 25mg/kg (RTV)										Group 3 - Olaparib 25mg/kg (RTV geomean +SE)
	Day	Mouse - 45	Mouse -56	Mouse - 100							Mouse - 45	Mouse -56	Mouse - 100								Geomean	upper	lower
	0	0.232	0.307	0.248							1	1	1								1	0	0
	3	0.232	0.379	0.329							1	1.23453	1.32661								1.17873	0.104319	0.0958376
	7	0.206	0.309	0.255							0.887931	1.00651	1.02823								0.972216	0.0455206	0.0434846
	10	0.204	0.412	0.258							0.87931	1.34202	1.04032								1.07075	0.140022	0.123829
	14	0.264	0.269	0.267							1.13793	0.876221	1.07661								1.02391	0.0847338	0.0782576
	17	0.221	0.373	0.308							0.952586	1.21498	1.24194								1.12856	0.100116	0.0919584
	21	0.258	0.391	0.377							1.11207	1.27362	1.52016								1.29128	0.122313	0.111729
	24	0.261	0.452	0.305							1.125	1.47231	1.22984								1.26765	0.104386	0.0964441
	28	0.336	0.522	0.401							1.44828	1.70033	1.61694								1.58499	0.0769033	0.0733446
	31	0.42	0.623	0.45							1.81034	2.02932	1.81452								1.88202	0.0722728	0.0696
	35	0.386	0.594	0.501							1.66379	1.93485	2.02016								1.86657	0.113115	0.106651
	38	0.504	0.572	0.487							2.17241	1.86319	1.96371								1.99569	0.0919725	0.0879206
	42	0.483	0.571	0.565							2.0819	1.85993	2.27823								2.06626	0.124877	0.11776
	45	0.453	0.525	0.677							1.95259	1.7101	2.72984								2.08892	0.311905	0.271384
	49	0.482	0.707	0.845							2.07759	2.30293	3.40726								2.53561	0.412407	0.354714
	51	0.518	0.88	0.974							2.23276	2.86645	3.92742								2.9293	0.519933	0.441559
		Group 4 - AZD5305 0.02mg/kg (raw)									Group 4 - AZD5305 0.02mg/kg RTV										Group 4 - AZD5305 0.02mg/kg (RTV geomean +SE)
	Day	Mouse - 6	Mouse -38	Mouse - 39	Mouse - 59	Mouse -71	Mouse - 92				Mouse - 6	Mouse -38	Mouse - 39	Mouse - 59	Mouse -71	Mouse - 92					Geomean	upper	lower
	0	0.295	0.248	0.349	0.197	0.228	0.28				1	1	1	1	1	1					1	0	0
	3	0.293	0.429	0.649	0.249	0.298	0.295				0.99322	1.72984	1.8596	1.26396	1.30702	1.05357					1.33104	0.145738	0.131356
	7	0.29	0.394	0.619	0.269	0.301	0.266				0.983051	1.58871	1.77364	1.36548	1.32018	0.95					1.29625	0.140061	0.126403
	10	0.378	0.339	0.728	0	0.373	0.324				1.28136	1.36694	2.08596	0	1.63596	1.15714					1.47223	0.160966	0.145101
	14	0.515	0.327	0.685	0.257	0.405	0.364				1.74576	1.31855	1.96275	1.30457	1.77632	1.3					1.54518	0.122715	0.113686
	17	0.462	0.315	0.716	0.247	0.385	0.329				1.5661	1.27016	2.05158	1.25381	1.6886	1.175					1.4715	0.135011	0.123665
	21	0.657	0.339	0.698	0.267	0.378	0.281				2.22712	1.36694	2	1.35533	1.65789	1.00357					1.54743	0.195253	0.173377
	24	0.774	0.321	0.667	0.293	0.384	0.323				2.62373	1.29435	1.91117	1.48731	1.68421	1.15357					1.62999	0.208345	0.184732
	28		0.42	0.832	0.458	0.491	0.367					1.69355	2.38395	2.32487	2.15351	1.31071					1.92588	0.231676	0.206799
	31		0.446	0.771	0.465	0.619	0.449					1.79839	2.20917	2.36041	2.71491	1.60357					2.09985	0.208338	0.189533
	35		0.475	0.891	0.437	0.676	0.347					1.91532	2.55301	2.21827	2.96491	1.23929					2.08977	0.33683	0.290075
	38		0.524	0.847	0.593	0.605	0.481					2.1129	2.42693	3.01015	2.65351	1.71786					2.34135	0.237378	0.215527
	42		0.62	0.997	0.551	0.718	0.613					2.5	2.85673	2.79695	3.14912	2.18929					2.67792	0.172175	0.161774
	45		0.898	0.999	0.735	0.864						3.62097	2.86246	3.73096	3.78947						3.47929	0.236377	0.22134
	49		0.705	1.511	0.581	1.192						2.84274	4.32951	2.94924	5.22807						3.71156	0.594719	0.512585
	51		0.793		0.691	1.178						3.19758		3.50761	5.16667						3.86974	0.61265	0.528913
		Group 5 - AZD5305 1mg/kg (raw)									Group 5 - AZD5305 1mg/kg (RTV)										Group 5 - AZD5305 1mg/kg (RTV geomean +SE)
	Day	Mouse 2	Mouse 79	Mouse 87	Mouse 103	Mouse 114	Mouse 119				Mouse 2	Mouse 79	Mouse 87	Mouse 103	Mouse 114	Mouse 119					Geomean	upper	lower
	0	0.222	0.315	0.184	0.282	0.302	0.266				1	1	1	1	1	1					1	0	0
	3	0.228	0.308	0.236	0.299	0.468	0.28				1.02703	0.977778	1.28261	1.06028	1.54967	1.05263					1.14281	0.0849354	0.0790596
	7	0.205	0.438	0.172	0.251	0.292	0.251				0.923423	1.39048	0.934783	0.890071	0.966887	0.943609					0.995737	0.0697504	0.0651843
	10	0.191	0.344	0.084	0.169	0.347	0.197				0.86036	1.09206	0.456522	0.599291	1.14901	0.740602					0.776228	0.121235	0.104858
	14	0.106	0.273	0.046	0.136	0.201	0.125				0.477477	0.866667	0.25	0.48227	0.665563	0.469925					0.499891	0.0929276	0.0783607
	17	0.071	0.157	0.036	0.08	0.111	0.084				0.31982	0.498413	0.195652	0.283688	0.36755	0.315789					0.317631	0.0424447	0.0374414
	21	0.044	0.162	0.034	0.067	0.071	0.075				0.198198	0.514286	0.184783	0.237589	0.235099	0.281955					0.258248	0.0419632	0.0360977
	24	0.02	0.054	0.028	0.047	0.041	0.035				0.0900901	0.171429	0.152174	0.166667	0.135762	0.131579					0.138299	0.013938	0.0126619
	28	0.053	0.083	0.014	0.06	0.048					0.238739	0.263492	0.076087	0.212766	0.15894						0.174513	0.0438533	0.0350464
	31	0.056	0.119	0.014	0.088	0.055					0.252252	0.377778	0.076087	0.312057	0.182119						0.210375	0.0684312	0.0516352
	35	0.061	0.064	0.014	0.035	0.061					0.274775	0.203175	0.076087	0.124113	0.201987						0.160494	0.0406805	0.0324543
	38	0.032	0.051	0.014	0.063	0.06					0.144144	0.161905	0.076087	0.223404	0.198675						0.15112	0.0312235	0.025877
	42	0.022	0.022	0.014	0.034	0.05					0.0990991	0.0698413	0.076087	0.120567	0.165563						0.101004	0.0171573	0.014666
	45	0.014	0.022	0.014	0.034	0.051					0.0630631	0.0698413	0.076087	0.120567	0.168874						0.0926399	0.0190048	0.0157697
	49	0.014	0.022	0.014	0.014	0.064					0.0630631	0.0698413	0.076087	0.0496454	0.211921						0.0811802	0.0230901	0.0179769
	51	0.014	0.014	0.014	0.014	0.072					0.0630631	0.0444444	0.076087	0.0496454	0.238411						0.0759314	0.0266593	0.0197316
