# Supplementary material for: Micronucleus quantification from whole-slide haematology images using AI serves as a translatable pharmacodynamic biomarker for DNA damage response inhibitors
Source: Sci Rep. 2026 Feb 28;16:11437. doi: 10.1038/s41598-026-41458-7 (PMC13057031; doi:10.1038/s41598-026-41458-7)
Supplement: Supplementary file 12 — Supplementary Information 12. [file 41598_2026_41458_MOESM12_ESM.xlsx]

## Sheet: Sheet1
	Supplementary Table S3
	Experiment	Treatment & control groups	Mouse strains	Dosing schedule	n per group	Timepoint(s)	Figure
	Acute genotoxicity	cisplatin (4 mg/kg), vehicle-only	SCID	single dose	3 animals per group	48h post-dose	Figure 1A, B
	Acute genotoxicity	cisplatin (4 mg/kg), vehicle-only	SCID	single dose	5 and 3 animals per group, respectively	48h post-dose	Figure 1C, D
	Acute genotoxicity	paclitaxel (20 mg/kg), vehicle-only	SCID	single dose	4 and 5 animals per group, respectively	48h post-dose	Figure 1C, D
	Genetic background	untreated	C57BL/6, Nude, SCID	n/a	9, 4, and 37, respectively	Baseline	Figure 1E, F
	technical reproducibility	untreated	C57BL/6, SCID	n/a	2 animals per group, 3 samples per animal	Baseline	Supplementary Figure 2
	Dose-response	olaparib (50 mg/kg QD), olaparib ( 100 mg/kg BID), vehicle-only	C57BL/6	daily, 21 days continuous	4, 5, and 12, respectively	Day 21	Figure 2A, B
	Xenograft efficacy	olaparib (25 mg/kg) QD, olaparib (100 mg/kg) BID, saruparib (0.02 mg/kg) QD, saruparib (1 mg/kg) QD, vehicle-only	SCID	daily, 21 days continuous	3, 4, 6, 6 and 8, respectively	Days 14 and 21	Figure 2C,D
	Longitudinal kinetics	olaparib (100 mg/kg) QD, saruparib (1 mg/kg) QD, vehicle-only	SCID	daily, 21 days continuous	variable by timepoint (minmum n=3)	Days 0, 7, 14, 21, 28	Figure 3
	Method comparison	increasing doses of olaparib (50-100 mg/kg), vehicle-only	SCID	daily, 14 days continuous	31 paired samples	Day 14	Figure 4
	Reticulocyte comparison	olaparib (50 mg/kg QD), vehicle-only	SCID	daily, 14 days continuous	5 animals per group	Day 14	Figure 5
	RET v NCE variability	untreated	C57BL/6, SCID	n/a	6 and 5, respectively	Baseline	Supplementary Figure 6
	MGG validation	olaparib (100 mg/kg QD), vehicle-only	SCID	daily, 21 days continuous	3 and 8, respectively	Day 21	Figure 6
	MN kinetics, MGG	olaparib (100 mg/kg QD)	SCID	daily, 21 days continuous + 7 day washout	5 animals per group (serial sampling not always feasible)	Days 0, 21, 24 and 28	Figure 6
	Multiple micronuclei	olaparib (100 mg/kg) QD, saruparib (1 mg/kg) QD, vehicle-only	SCID	daily, 21 days continuous	Hoechst(9, 6 and 4), MGG(5, 8 and 5), respectively	Day 21	Figure 6
	Blood stability	untreated	SCID	n/a	4 animals per group	Baseline	Supplementary Figure 7
